# Supplementary material for: ZEB1 controls a lineage-specific transcriptional program essential for melanoma cell state transitions
Source: Oncogene. 2024 Mar 22;43(20):1489–505. doi: 10.1038/s41388-024-03010-7 (PMC11090790; doi:10.1038/s41388-024-03010-7)
Supplement: Supplementary file 3 — Supp_Table_6 [file 41388_2024_3010_MOESM3_ESM.xlsx]

## Sheet: Feuil1
Supplementary Table 6
tf	target	mor
ZEB1	BIRC3	1
ZEB1	SQOR	1
ZEB1	PAK6	1
ZEB1	DSP	1
ZEB1	IL15RA	1
ZEB1	KRT15	1
ZEB1	HECW2	1
ZEB1	SERTAD4-AS1	1
ZEB1	NRG1	1
ZEB1	SH3RF3-AS1	1
ZEB1	C15orf48	1
ZEB1	ABCC3	1
ZEB1	SH3RF3	1
ZEB1	C3	1
ZEB1	AMZ1	1
ZEB1	NR2F1-AS1	1
ZEB1	FTCDNL1	1
ZEB1	MYOSLID	1
ZEB1	AREG	1
ZEB1	FAM83B	1
ZEB1	SOD2	1
ZEB1	IRF1	1
ZEB1	SLC22A4	1
ZEB1	SECTM1	1
ZEB1	GAS6-DT	1
ZEB1	EFNB2	1
ZEB1	UNC5B	1
ZEB1	RGS16	1
ZEB1	PODXL	1
ZEB1	OSCAR	1
ZEB1	PTGS2	1
ZEB1	KRT7	1
ZEB1	FAM167A	1
ZEB1	STRA6	1
ZEB1	MAST4	1
ZEB1	MYO1F	1
ZEB1	STXBP5-AS1	1
ZEB1	CCBE1	1
ZEB1	ISLR2	1
ZEB1	ITGA1	1
ZEB1	ARNTL2	1
ZEB1	TPBG	1
ZEB1	COL1A1	1
ZEB1	ZP4	1
ZEB1	GPR39	1
ZEB1	PTGER4	1
ZEB1	SP6	1
ZEB1	EGFR	1
ZEB1	PMEL-	-1
ZEB1	SLC27A3-	-1
ZEB1	MCOLN3-	-1
ZEB1	BCHE-	-1
ZEB1	C4orf19-	-1
ZEB1	ACVR1C-	-1
ZEB1	FXYD3-	-1
ZEB1	ENPP5-	-1
ZEB1	FXYD3-	-1
ZEB1	ENPP5-	-1
Supplementary Table 6. ZEB1.mel regulon
The table indicates the genes (targets) composing the melanoma-specific ZEB1.mel regulon. The mode of regulation (mor) indicating the effect of ZEB1 on the target, 1 for a positive regulation, -1 for a negative regulation.
